# Supplementary material for: First Molecular Detection of Orthohantaviruses (Orthohantavirus hantanense and O. jejuense) in Trombiculid Mites from Wild Rodents in the Republic of Korea
Source: Pathogens. 2025 Dec 9;14(12):1260. doi: 10.3390/pathogens14121260 (PMC12735936; doi:10.3390/pathogens14121260)
Supplement: Supplementary file 1 [file pathogens-14-01260-s001.zip]

Archive with 1 entries (1 files):
- pathogens-4002894-supplementary.pdf
